# Supplementary material for: Regulation of Cell Proliferation and Nrf2-Mediated Antioxidant Defense: Conservation of Keap1 Cysteines and Nrf2 Binding Site in the Context of the Evolution of KLHL Family
Source: Life (Basel). 2023 Apr 19;13(4):1045. doi: 10.3390/life13041045 (PMC10146909; doi:10.3390/life13041045)
Supplement: Supplementary file 1 [file life-13-01045-s001.zip]

Archive with 2 entries (2 files):
- Supplementary_file1.pdf
- Supplementary_file2.pdf
